# Supplementary material for: Apparent absence of Batrachochytrium salamandrivorans in wild urodeles in the United Kingdom
Source: Sci Rep. 2019 Mar 12;9:2831. doi: 10.1038/s41598-019-39338-4 (PMC6414544; doi:10.1038/s41598-019-39338-4)
Supplement: Supplementary file 2 — Supplementary Worksheet [file 41598_2019_39338_MOESM2_ESM.csv]

SiteID	County	Great crested newt	Smooth newt	Palmate newt	Alpine newt	Total number of newts sampled
3	Cheshire	2	15	0	0	17
5	Greater Manchester	5	1	24	0	30
7	Cheshire	15	10	0	0	25
20	Merseyside	4	2	0	0	6
23	Cumbria	2	20	0	7	29
25	Tyne and Wear	0	4	0	0	4
29	West Yorkshire	8	10	12	0	30
32	West Yorkshire	11	1	0	0	12
33	West Yorkshire	0	1	17	10	28
35	Staffordshire	2	16	0	0	18
39	Herefordshire	1	1	0	0	2
40	West Midlands	0	30	0	0	30
41	Warwickshire	1	29	0	0	30
42	Shropshire	0	5	0	8	13
46	Lincolnshire	12	8	0	0	20
49	Leicestershire	0	30	0	0	30
50	Lincolnshire	0	14	0	0	14
55	Cambridgeshire	4	0	17	0	21
56	Essex	0	15	15	0	30
58	Greater London	0	29	0	0	29
59	Suffolk	0	30	0	0	30
64	Buckinghamshire	0	28	2	0	30
66	Buckinghamshire	0	0	30	0	30
67	Hampshire	2	5	23	0	30
68	East Sussex	0	29	1	0	30
69	Hampshire	12	13	5	0	30
70	Dorset	0	0	30	0	30
71	Berkshire	4	2	0	0	6
73	Kent	0	0	6	24	30
74	Kent	0	0	8	0	8
75	Kent	0	0	22	8	30
77	Kent	9	10	10	1	30
78	Kent	2	4	22	2	30
80	Hertfordshire	2	14	0	14	30
84	Surrey	3	18	0	6	27
86	Gloucestershire	0	5	0	0	5
87	Wiltshire	0	30	0	0	30
88	Dorset	3	1	26	0	30
89	Hampshire	1	15	14	0	30
91	Somerset	0	6	7	0	13
92	Dorset	3	2	25	0	30
93	Devon	0	0	12	0	12
95	Hampshire	0	9	16	0	25
98	Highland	0	0	30	0	30
99	Aberdeenshire	0	0	25	0	25
100	Angus	0	0	30	0	30
103	Dumfries and Galloway	0	2	0	0	2
107	Carmarthenshire	0	0	5	0	5
110	Isle of Anglesey	0	0	29	0	29
111	Powys	2	2	22	0	26
114	Vale of Glamorgan	1	0	29	0	30
116	Powys	0	0	30	0	30
119	Flintshire	0	19	10	0	29
N02	Stirling	25	0	5	0	30
N05	Highland	0	0	30	0	30
N06	Merseyside	0	3	0	0	3
N07	Monmouthshire	21	9	0	0	30
N09	City of Edinburgh	0	0	0	30	30
N11	East Sussex	13	6	10	0	29
N13	Powys	0	3	24	0	27
N27	Essex	0	7	0	23	30
N28	Derbyshire	0	2	0	0	2
N30	Cambridgeshire	23	4	0	0	27
N32	County Antrim	0	30	0	0	30
N33	Angus	0	0	0	30	30
N35	Cornwall	0	0	30	0	30
N36	Cornwall	0	0	30	0	30
N38	Cornwall	0	0	27	0	27
N41	Devon	0	0	28	0	28
N43	Devon	0	0	29	0	29
N46	Devon	0	0	30	0	30
N49	Devon	0	4	14	0	18
N51	Devon	0	0	29	0	29
N52	Devon	2	1	25	0	28
N53	Devon	0	0	30	0	30
N54	County Tyrone	0	14	0	0	14
N56	North Yorkshire	22	7	0	0	29
N59	Nottinghamshire	14	2	0	0	16
N63	Somerset	0	5	1	0	6
N65	Renfrewshire	0	0	28	0	28
N66	Fife	2	12	4	0	18
N67	West Sussex	0	0	4	0	4
N68A	Tyne and Wear	0	40	0	0	40
N69	Carmarthenshire	0	29	0	0	29
N72	Essex	0	0	30	0	30
N73	Somerset	19	8	1	0	28
N74	Northumberland	0	8	8	0	16
N75	Perth and Kinross	4	14	12	0	30
N77	North Yorkshire	1	8	0	0	9
N79	Somerset	4	23	2	0	29
N81	County Down	0	15	0	0	15
N84	South Yorkshire	0	8	20	0	28
N86	Cambridgeshire	29	1	0	0	30
N87A	Stirling	0	0	28	0	28
N87B	Stirling	0	0	4	0	4
N88B	North Yorkshire	1	2	0	0	3
N89	East Sussex	0	1	29	0	30
N90	North Yorkshire	9	19	0	0	28
N91	Monmouthshire	0	5	8	0	13
N92	Swansea	0	0	30	0	30
N93	Ceredigion	0	0	13	0	13
N94	Devon	0	0	25	0	25
N95	Dumfries and Galloway	1	9	19	0	29
